# Supplementary material for: Early Immune Signature Features, Including TLR2 and TLR4 Expression, Are Associated with Complete Remission After CD19 CAR-T Cell Therapy
Source: Pharmaceuticals (Basel). 2026 Apr 25;19(5):671. doi: 10.3390/ph19050671 (PMC13209260; doi:10.3390/ph19050671)
Supplement: Supplementary file 1 [file pharmaceuticals-19-00671-s001.zip]

Archive with 3 entries (3 files):
- supplementary material.pdf
- Supplementary Table S1.xlsx
- Supplementary Table S2.xlsx
