# Supplementary material for: Early Immune Signature Features, Including TLR2 and TLR4 Expression, Are Associated with Complete Remission After CD19 CAR-T Cell Therapy
Source: Pharmaceuticals (Basel). 2026 Apr 25;19(5):671. doi: 10.3390/ph19050671 (PMC13209260; doi:10.3390/ph19050671)
Supplement: Supplementary file 1 [file pharmaceuticals-19-00671-s001.zip › Supplementary Table S1.xlsx]

## Sheet: Sheet1
Patient Code	Gender (M/F)	Age at the Start of CAR-T Therapy	CAR-T Type	Tumor Type	Disease Stage	Comorbidities	First-Line Chemotherapy	Second-Line Chemotherapy	Third-Line Chemotherapy	Fourth-Line Chemotherapy	Bridge to CAR-T	Radiotherapy Yes/No	Cytokine Release Syndrome (CRS) Yes/No	Grade (1-4)	CRS onset from infusion (Days)	Immune effector cell–associated neurotoxicity syndrome (ICANS)	Other Adverse Events	Disease Status at 100 Days
CSS-CAR01	M	32	axicabtagene ciloleucel	DLBCL R/R	III	Rosai-Dorfman Disease	R-CHOP	no	no	no	no	no	no			no		Progression Disease
CSS-CAR02	F	68	axicabtagene ciloleucel	DLBCL R/R ABC	IA with bulky disease	Hypertension, Type 2 Diabetes	R-CHOP	R-DHAOX	no	no	no	Yes	Yes	2	3	no	Coagulopathy	Complete Remission
CSS-CAR03	M	68	axicabtagene ciloleucel	DLBCL R/R	IV	Ischemic Heart Disease; Hypertension; Type 2 Diabetes	R-COMP	R-DHAP	no	no	no	no	no			no		Complete Remission
CSS-CAR04	F	62	axicabtagene ciloleucel	DLBCL R/R	IV with bulky paravertebral mass	History of Breast Cancer; Previous Pulmonary Embolism	R-CHOP	no	no	no	no	Yes	Yes	2	2	no	ICE Score 6; Hypofibrinogenemia Grade 2	Complete Remission
CSS-CAR05	M	53	axicabtagene ciloleucel	NHL HG R/R double hit	IV	none	R-CHOP	no	no	no	no	Yes	Yes	1	4	no	Non-occlusive Pericatheter Thrombosis of the Left Subclavian Vein	Complete Remission
CSS-CAR06	M	63	axicabtagene ciloleucel	DLBCL R/R	IV	none	R-CHOP + medicated lumbar punctures	no	no	no	no	no	no			no		Complete Remission
CSS-CAR07	M	42	axicabtagene ciloleucel	DLBCL R/R	IV	Obesity	R-CHOP + second-line maintenance rituximab	R-DHAP	no	no	no	no	Yes	3	6	no	CMV Reactivation; Colic-Pyeloureteral Ectasia; Pleural Effusion; Acute Renal Failure; MAS Grade 2; Conjunctivitis and Sinusitis	Partial Remission
CSS-CAR08	M	50	axicabtagene ciloleucel	DLBCL R/R	III	none	R-CHOP + Ibrutinib	no	no	no	no	no	no			no		Progression Disease
CSS-CAR09	M	74	axicabtagene ciloleucel	DLBCL R/R	IV	none	pola-R-CHOP	R-DHAP	no	no	no	no	no			no	Staphylococcal Sepsis; E. coli Sepsis; Acute Renal Failure; Post-CAR-T Coagulopathy	Progression Disease
CSS-CAR10	M	44	axicabtagene ciloleucel	DLBCL R/R	IV	none	R-CHOP	R-DHAP auto TMO	no	no	no	no	Yes	2	5	Yes		Partial Remission
CSS-CAR11	F	30	axicabtagene ciloleucel	DLBCL R/R	IV	Hashimoto's Thyroiditis	R-DA-EPOCH + medicated lumbar punctures	no	no	no	pola-R	no	no			no	Staphylococcus hominis Sepsis; Post-CAR-T Coagulopathy	Partial Remission
CSS-CAR13	M	62	axicabtagene ciloleucel	DLBCL R/R	IV	none	R-COMP	no	no	no	no	no	Yes	3	6	no	Pseudomonas aeruginosa Sepsis; Peritoneal Perforation	nd
CSS-CAR14	F	29	axicabtagene ciloleucel	DLBCL R/R	IV	none	R-DA-EPOCH	no	no	no	pola-R	no	Yes	1	5	no		Complete Remission
CSS-CAR16	F	66	axicabtagene ciloleucel	NHL	III A	Shrunken kidney, solitary kidney	R-CHOP	R-DHAOX	R-BENDA	Mosunetuzumab	no	no	Yes	1	4	Yes		Complete Remission
CSS-CAR17	F	39	axicabtagene ciloleucel	DLBCL R/R	III	Subclinical epilepsy	R-CHOP	no	no	no	no	no	no			no		Complete Remission
CSS-CAR18	M	22	axicabtagene ciloleucel	NHL	I	none	R-DA-EPOCH + R-DHAP	no	no	no	pola-R CHT	no	Yes	2	5	Yes	Treatment-related neuropathy	Partial Remission
CSS-CAR19	M	72	axicabtagene ciloleucel	DLBCL R/R	III	COPD (Chronic Obstructive Pulmonary Disease); Hypertensive heart disease; Atrial fibrillation; Esophagitis and chronic gastritis	R-MINI-CHOP	no	no	no	no	no	Yes	1	1	no		Partial Remission
CSS-CAR21	M	56	axicabtagene ciloleucel	NHL HG	IV	none	pola-R-CHOP	R-gemox	no	no	no	no	Yes	2	3	no	Pneumonia; delayed CRS, gastric ulcer	Partial Remission
