# Supplementary material for: Early Immune Signature Features, Including TLR2 and TLR4 Expression, Are Associated with Complete Remission After CD19 CAR-T Cell Therapy
Source: Pharmaceuticals (Basel). 2026 Apr 25;19(5):671. doi: 10.3390/ph19050671 (PMC13209260; doi:10.3390/ph19050671)
Supplement: Supplementary file 1 [file pharmaceuticals-19-00671-s001.zip › Supplementary Table S2.xlsx]

## Sheet: Foglio1
Patient Code	CSS-CAR1		CSS-CAR2		CSS-CAR3		CSS-CAR4		CSS-CAR5		CSS-CAR6		CSS-CAR7		CSS-CAR8		CSS-CAR9		CSS-CAR10		CSS-CAR11		CSS-CAR13		CSS-CAR14		CSS-CAR16
Time at CAR-T infusion	Day0	Day+28	Day0	Day+28	Day0	Day+28	Day0	Day+28	Day0	Day+28	Day0	Day+28	Day0	Day+28	Day0	Day+28	Day0	Day+28	Day0	Day+28	Day0	Day+28	Day0	Day+28	Day0	Day+28	Day0	Day+28
ABL1
ABL2
ACVR1
AKT1
ALK
APC							SNV (missense/synonimous)	SNV (synonymous)			SNV (synonymous)	SNV (missense/synonimous)			INDEL / SNV (missense/synonimous)	SNV (missense/synonimous)							INDEL / SNV (missense/synonimous)	SNV (missense/synonimous)
ARID1A																											SNV (synonymous)
ARID1B																							SNV (synonymous)	SNV (missense/synonimous)			SNV (synonymous)
ASXL1	SNV (missense/synonimous)	SNV (missense)
ASXL2
ATRX							SNV (missense)
BRAF
CALR																							SNV (missense)
CBL
CCND1
CCND3
CCR5
CDK4
CDK6
CDKN2A
CDKN2B
CEBPA	SNV (synonymous)		SNV (synonymous)				SNV (missense/synonimous)			SNV (synonymous)			SNV (missense/synonimous)	SNV (synonymous)									SNV (synonymous)		SNV (synonymous)		SNV (synonymous)
CHD7
CIC
CREBBP
CRLF1
CRLF2
CSF1R
CSF3R
CTNNB1
DAXX
DDX3X
DICER1																							INDEL / SNV (unknown)
DNMT3A
EBF1
EED					SNV (synonymous)	INDEL			SNV (synonymous)	INDEL / SNV (synonymous)			SNV (synonymous)	INDEL / SNV (synonymous)
EGFR							SNV (synonymous)
EP300
ERBB2
ERBB3
ERBB4
ESR1
EZH2
FAS											SNV (synonymous)													SNV (synonymous)
FASLG
FBXW7
FGFR1
FGFR2
FGFR3							SNV (synonymous)				INDEL / SNV (synonymous)	SNV (synonymous)
FGFR4							SNV (missense)					SNV (missense)									SNV (missense)
FLT3
GATA1
GATA2
GATA3
GLI1							SNV (synonymous)
GLI2
GNA11
GNA13											INDEL
GNAQ																							SNV (missense)
H3F3A
HDAC9
HIST1H3B
HRAS
ID3							SNV (missense)				SNV (missense)
IDH1
IDH2
IGF1R															SNV (synonymous)
IKZF1
IL7R
JAK1
JAK2
JAK3											SNV (missense)
KDM4C
KDM6A
KDR
KIT											SNV (missense)
KMT2D			SNV (missense/synonimous)	SNV (synonymous)											SNV (synonymous)	INDEL / SNV (missense/synonimous)	SNV (synonymous)	SNV (missense/synonimous)	SNV (missense/synonimous)	SNV (synonymous)			INDEL / SNV (synonymous)	SNV (missense/synonimous)			SNV (missense)	SNV (missense/synonymous)
KRAS
MAP2K1
MAP2K2
MDM2											INDEL				INDEL
MDM4							INDEL				INDEL																	INDEL
MET
MPL
MSH6
MTOR
MYC
MYCN
MYOD1
NCOR2						INDEL									INDEL		SNV (synonymous)
NF1			MNV / SNV (synonymous)	INDEL / SNV (synonymous)
NF2
NOTCH1
NPM1			INDEL
NRAS
NSD2															SNV (missense)
NT5C2
PAX5
PDGFRA							SNV (synonymous)				SNV (synonymous)
PDGFRB
PHF6
PIK3CA
PIK3R1
PKD1							SNV (synonymous)
PPM1D
PRPS1
PSMB5
PTCH1					INDEL / SNV (synonymous)	SNV (synonymous)	INDEL / SNV (missense/synonimous)	SNV (synonymous)			INDEL / SNV (synonymous)	SNV (missense/synonimous)	INDEL / SNV (synonymous)	SNV (synonymous)					INDEL / SNV (missense/synonimous)	SNV (missense/synonimous)	INDEL						SNV (synonymous)	INDEL / SNV (synonymous)
PTEN
PTPN11
RAF1
RB1																	INDEL
RET							SNV (synonymous)
RHOA
RUNX1							SNV (synonymous)
SETBP1
SETD2
SH2B3									SNV (synonymous)		SNV (missense)												SNV (synonymous)
SH2D1A
SMARCA4
SMARCB1																		SNV (synonymous)
SMO
SOCS2
STAT3
STAT5B
SUFU
SUZ12	INDEL				INDEL		INDEL		INDEL
TCF3
TERT
TET2																							INDEL / SNV (missense)	SNV (missense)
TP53
TPMT											SNV (synonymous)						SNV (synonymous)							SNV (synonymous)
TSC1							SNV (missense/synonimous)	SNV (synonymous)				SNV (missense)											SNV (missense)
TSC2																		SNV (synonymous)
USP7
WHSC1
WT1
XIAP
ZMYM3
